# Supplementary material for: Mechanically Tunable Composite Hydrogel for Multi-Gesture Motion Monitoring
Source: Biosensors (Basel). 2025 Jun 27;15(7):412. doi: 10.3390/bios15070412 (PMC12293851; doi:10.3390/bios15070412)
Supplement: Supplementary file 1 [file biosensors-15-00412-s001.zip]

Archive with 1 entries (1 files):
- biosensors-3659578-supplementary.pdf
